# Supplementary material for: Benzo[a]pyrene Exposure Reduces Cell-Type Diversity and Stimulates Sex-Biased Damage Pathways in End Organs of Lupus-Prone Mice
Source: Int J Mol Sci. 2023 Mar 24;24(7):6163. doi: 10.3390/ijms24076163 (PMC10093912; doi:10.3390/ijms24076163)
Supplement: Supplementary file 1 [file ijms-24-06163-s001.zip]

Archive with 1 entries (1 files):
- ijms-2269854-supplementary.pdf
